# Supplementary material for: Improving Clostridioides difficile Infectious Disease Treatment Response via Adherence to Clinical Practice Guidelines
Source: Antibiotics (Basel). 2024 Jan 4;13(1):51. doi: 10.3390/antibiotics13010051 (PMC10812669; doi:10.3390/antibiotics13010051)
Supplement: Supplementary file 1 [file antibiotics-13-00051-s001.zip]

Archive with 2 entries (2 files):
- Supplementary Material S1. PICO chart of the study objectives. F.pdf
- Supplementary Material S2. STROBE checklist. F.pdf
